# Supplementary material for: Efficacy of Serotonin Type 3 Receptor Antagonist Ramosetron on Diarrhea-Predominant Irritable Bowel Syndrome (IBS-D)-Like Symptoms in Patients with Quiescent Inflammatory Bowel Disease: A Randomized, Double-Blind, Placebo-Controlled Trial
Source: J Clin Med. 2022 Nov 22;11(23):6882. doi: 10.3390/jcm11236882 (PMC9736938; doi:10.3390/jcm11236882)
Supplement: Supplementary file 1 [file jcm-11-06882-s001.zip]

Archive with 1 entries (1 files):
- jcm-2030693-supplementary.pdf
